# Supplementary material for: Cockayne syndrome proteins CSA and CSB maintain mitochondrial homeostasis through NAD+ signaling
Source: Aging Cell. 2020 Nov 9;19(12):e13268. doi: 10.1111/acel.13268 (PMC7744955; doi:10.1111/acel.13268)
Supplement: Supplementary file 2 — Data 1 [file ACEL-19-e13268-s002.xlsx]

## Sheet:  LifeSpan Raw Data Trial 1 
Day	N2 (veh)	csa-1 (veh)	csb-1 (veh)	csa/csb-1 (veh)	N2 (NR)	csa-1 (NR)	csb-1 (NR)	csa/b-1 (NR)	N2 (NMN)	csa-1 (NMN)	csb-1 (NMN)	csa/b-1 (NMN)
0	100	100	100	100	100	100	100	100	100	100	100	100
7	91.1765	90.5405	93.75	90.4762	96.3636	94.7368	98.6111	97.2603	94.4444	98.7805	100	100
9	86.7647	82.4324	84.375	77.7778	92.7273	88.1579	88.8889	91.7808	87.037	96.3415	90.1409	97.1014
11	83.8235	78.3784	75	68.254	90.9091	78.9474	84.7222	86.3014	85.1852	91.4634	83.0986	92.7536
13	72.0588	60.8108	65.625	47.6191	83.6364	61.8421	70.8333	60.274	77.7778	76.8293	73.2394	78.2609
15	67.6471	50	57.8125	39.6825	81.8182	56.5789	68.0556	53.4247	74.0741	68.2927	70.4225	72.4638
17	57.3529	37.8378	35.9375	28.5714	69.0909	48.6842	63.8889	49.3151	62.963	59.7561	59.1549	55.0725
19	48.5294	16.2162	25	11.1111	52.7273	26.3158	34.7222	21.9178	46.2963	31.7073	35.2113	20.2899
21	35.2941	0	0	3.1746	32.7273	9.21053	9.72222	4.10959	25.9259	3.65854	5.6338	4.34783
23	16.1765			0	14.5455	0	0	1.36986	12.963	1.21951	2.8169	1.44928
25	5.88235				9.09091			0	3.7037	0	0	0
27	1.47059				7.27273				0
29	0				7.27273
30					4.84849
31					0

## Sheet:  LifeSpan Raw Data Trial 2
Day	N2 (veh)	csa-1 (veh)	csb-1 (veh)	csa/csb-1 (veh)	N2 (NR)	csa-1 (NR)	csb-1 (NR)	csa/b-1 (NR)	N2 (NMN)	csa-1 (NMN)	csb-1 (NMN)	csa/b-1 (NMN)
0	100	100	100	100	100	100	100	100	100	100	100	100
5									98.6301
7	98.8506	98.7654	98.8889	97.1831	97.0588	98.6487	98.9691		97.2603	98.8235	97.4359
9	97.7011		96.6667	92.9578			97.9381	97.2603			96.1539
11	96.5517		92.2222	87.3239		97.2973			94.5206	97.6471	92.3077	98.8095
13	94.2529		75.5556	81.6901	95.5882	94.5946	95.8763		93.1507	95.2941		94.0476
15	85.0575	92.5926	45.5556	76.0563	92.6471	93.2432	94.8454	93.1507	91.7808	94.1176	85.8974	89.2857
16	77.0115	87.6543	35.5556	61.9718	88.2353	91.8919	85.567	82.1918	86.3014	92.9412	71.7949	88.0952
18	73.5632	83.9506	26.6667	42.2535		90.5405	81.4433	76.7123	82.1918	91.7647	65.3846	77.3809
20	54.023	66.6667	10	28.169	85.2941	86.4865	62.8866	49.3151	72.6027	88.2353	53.8462	57.1429
22	44.8276	64.1975	3.33333	16.9014	61.7647	75.6757	48.4536	31.5069	53.4247	78.8235	32.0513	35.7143
24	27.5862	51.8518	0	4.22535	38.2353	62.1622	28.866	20.548	30.137	64.7059	16.6667	15.4762
26	3.44828	32.0988		0	17.6471	47.2973	16.4948	0	13.6986	50.5882	2.5641	2.38095
28	1.14942	7.40741				20.2703	6.18557		2.73973	21.1765	0	1.19048
30	0	0			0	0	0		0	0		0

## Sheet:  LifeSpan Trial 3 (csa-1vsN2) 
Day	N2 (veh)	csa-1 (veh)	N2 (NR)	csa-1 (NR)	N2 (NMN)	csa-1 (NMN)
0	100	100	100	100	100	100
2						98.9583
9		95.6522			98.1482	97.9167
11	98.9474	88.0435		98.9011	96.2963	95.8333
13	93.6842	81.5217	96.6667	97.8022
16	85.2632	73.913	94.4444	95.6044	88.8889	88.5417
18	67.3684	65.2174	88.8889	82.4176	67.5926	80.2083
20	43.1579	32.6087	78.8889	67.033	49.0741	60.4167
22	22.1053	17.3913	70	53.8462	28.7037	34.375
24	12.6316	5.43478	38.8889	34.0659	13.8889	17.7083
26	3.15789	1.08696	18.8889	19.7802	1.85185	3.125
28	0		5.55556	6.59341	0	1.04167
30		0	2.22222	2.1978		0
32			0	0
